# Supplementary material for: Patient-Pathway Analysis of Tuberculosis Services in Cameroon
Source: Trop Med Infect Dis. 2021 Sep 22;6(4):171. doi: 10.3390/tropicalmed6040171 (PMC8544654; doi:10.3390/tropicalmed6040171)
Supplement: Supplementary file 1 [file tropicalmed-06-00171-s001.zip]

Archive with 1 entries (1 files):
- resupplementary-1336640.pdf
